# Supplementary material for: Fungal and bacterial successions in the process of co-composting of organic wastes as revealed by 454 pyrosequencing
Source: PLoS One. 2017 Oct 23;12(10):e0186051. doi: 10.1371/journal.pone.0186051 (PMC5653195; doi:10.1371/journal.pone.0186051)
Supplement: S2 Table — (XLS) [file pone.0186051.s002.xls]

## Sheet: Table A
Table A. Abundance of fungal OTUs in the I compost on the 2nd day of composting	Percentage of total OTU, %
	mixed sample	replicates
Taxon	I, 2 day	I, 2a	I, 2b	I, 2c
k__Fungi;p__Ascomycota;c__Dothideomycetes;o__Pleosporales;f__Incertae_sedis;g__Pyrenochaeta;s__Pyrenochaeta_sp_GMG_PPb7	0	0	0	0
k__Fungi;p__Ascomycota;c__Dothideomycetes;o__Pleosporales;f__unidentified;g__unidentified;s__Pleosporales_sp_ICMP_17119	0	0	0	0
k__Fungi;p__Ascomycota;c__Eurotiomycetes;o__Eurotiales;f__Trichocomaceae;g__Penicillium;s__Penicillium_commune	0	0	0	0
k__Fungi;p__Ascomycota;c__Eurotiomycetes;o__Eurotiales;f__Trichocomaceae;g__Penicillium;s__Penicillium_roqueforti	0	0	0	0
k__Fungi;p__Ascomycota;c__Eurotiomycetes;o__Eurotiales;f__Trichocomaceae;g__Penicillium;s__Penicillium_sp_269B	0	0	0	0
k__Fungi;p__Ascomycota;c__Orbiliomycetes;o__Orbiliales;f__Orbiliaceae;g__Arthrobotrys;s__Arthrobotrys_musiformis	0	0	0	0
k__Fungi;p__Ascomycota;c__Orbiliomycetes;o__Orbiliales;f__Orbiliaceae;g__Arthrobotrys;s__Arthrobotrys_thaumasia	0	0	0	0
k__Fungi;p__Ascomycota;c__Saccharomycetes;o__Saccharomycetales;f__Dipodascaceae;g__Dipodascus;s__Dipodascus_australiensis	4.06535	4.13961	4.36975	4.46955
k__Fungi;p__Ascomycota;c__Saccharomycetes;o__Saccharomycetales;f__Dipodascaceae;g__Galactomyces;s__Galactomyces_geotrichum	83.4347	84.0787	83.2664	82.9939
k__Fungi;p__Ascomycota;c__Saccharomycetes;o__Saccharomycetales;f__Dipodascaceae;g__Geotrichum;s__Geotrichum_sp_olrim943	0.0379939	0.0324675	0.0420168	0.0316656
k__Fungi;p__Ascomycota;c__Saccharomycetes;o__Saccharomycetales;f__Incertae_sedis;g__Candida;s__Candida_friedrichii	0	0	0	0
k__Fungi;p__Ascomycota;c__Saccharomycetes;o__Saccharomycetales;f__Incertae_sedis;g__Candida;s__Candida_membranifaciens	0	0	0	0
k__Fungi;p__Ascomycota;c__Saccharomycetes;o__Saccharomycetales;f__Incertae_sedis;g__Candida;s__Candida_sake	2.20365	2.21022	2.10084	2.21022
k__Fungi;p__Ascomycota;c__Saccharomycetes;o__Saccharomycetales;f__Incertae_sedis;g__Candida;s__Candida_sp_CBS_9453	0.0379939	0.0324675	0.0420168	0.0316656
k__Fungi;p__Ascomycota;c__Saccharomycetes;o__Saccharomycetales;f__Incertae_sedis;g__Candida;s__Candida_sp_MY9_2	0	0	0	0
k__Fungi;p__Ascomycota;c__Saccharomycetes;o__Saccharomycetales;f__Metschnikowiaceae;g__Clavispora;s__Clavispora_lusitaniae	0.721884	0.730519	0.672269	0.696643
k__Fungi;p__Ascomycota;c__Saccharomycetes;o__Saccharomycetales;f__Metschnikowiaceae;g__Metschnikowia;s__Metschnikowia_aff_fructicola_HA_1651	0.0379939	0.0324675	0.0420168	0.0316656
k__Fungi;p__Ascomycota;c__Saccharomycetes;o__Saccharomycetales;f__Metschnikowiaceae;g__Metschnikowia;s__Metschnikowia_chrysoperlae	0.113982	0.0982318	0.113445	0.126662
k__Fungi;p__Ascomycota;c__Saccharomycetes;o__Saccharomycetales;f__Metschnikowiaceae;g__Metschnikowia;s__Metschnikowia_pulcherrima	0.113982	0.0982318	0.113445	0.126662
k__Fungi;p__Ascomycota;c__Saccharomycetes;o__Saccharomycetales;f__Pichiaceae;g__Pichia;s__Pichia_fermentans	0.0759878	0.0730519	0.0672269	0.0886637
k__Fungi;p__Ascomycota;c__Saccharomycetes;o__Saccharomycetales;f__Pichiaceae;g__Pichia;s__Pichia_fluxuum	0	0	0	0
k__Fungi;p__Ascomycota;c__Saccharomycetes;o__Saccharomycetales;f__Pichiaceae;g__Pichia;s__Pichia_guilliermondii	0	0	0	0
k__Fungi;p__Ascomycota;c__Saccharomycetes;o__Saccharomycetales;f__Pichiaceae;g__Pichia;s__Pichia_sp_FTJZZJ10	0	0	0	0
k__Fungi;p__Ascomycota;c__Saccharomycetes;o__unidentified;f__unidentified;g__unidentified;s__Saccharomycetes_sp_5B12	0.0379939	0.0324675	0.0420168	0.0316656
k__Fungi;p__Ascomycota;c__Saccharomycetes;o__unidentified;f__unidentified;g__unidentified;s__saccharomycete_sp_P20	0	0	0	0
k__Fungi;p__Ascomycota;c__Sordariomycetes;o__Hypocreales;f__Bionectriaceae;g__Bionectria;s__Bionectria_ochroleuca	0	0	0	0
k__Fungi;p__Ascomycota;c__Sordariomycetes;o__Hypocreales;f__Hypocreaceae;g__unidentified;s__unculturedTrichoderma	0	0	0	0
k__Fungi;p__Ascomycota;c__Sordariomycetes;o__Hypocreales;f__Incertae_sedis;g__Stachybotrys;s__Stachybotrys_chlorohalonata	0	0	0	0
k__Fungi;p__Ascomycota;c__Sordariomycetes;o__Hypocreales;f__Nectriaceae;g__Fusarium;s__Fusarium_sp_08023	0	0	0	0
k__Fungi;p__Ascomycota;c__Sordariomycetes;o__Hypocreales;f__Nectriaceae;g__Fusarium;s__Fusarium_sp_4_TMS_2011	0	0	0	0
k__Fungi;p__Ascomycota;c__Sordariomycetes;o__Hypocreales;f__Nectriaceae;g__Fusarium;s__Fusarium_sp_GX1_5B	0	0	0	0
k__Fungi;p__Ascomycota;c__Sordariomycetes;o__Hypocreales;f__Nectriaceae;g__Fusarium;s__Fusarium_sp_REF203	0	0	0	0
k__Fungi;p__Ascomycota;c__Sordariomycetes;o__Hypocreales;f__Nectriaceae;g__Fusarium;s__Fusarium_sp_SS_R3	0	0	0	0
k__Fungi;p__Ascomycota;c__Sordariomycetes;o__Hypocreales;f__Nectriaceae;g__Haematonectria;s__Fusarium_solani	0	0	0	0
k__Fungi;p__Ascomycota;c__Sordariomycetes;o__Hypocreales;f__Nectriaceae;g__Nectria;s__Nectria_ventricosa	0	0	0	0
k__Fungi;p__Ascomycota;c__Sordariomycetes;o__Microascales;f__Microascaceae;g__Graphium;s__Graphium_sp_HSAUP051711	0	0	0	0
k__Fungi;p__Ascomycota;c__Sordariomycetes;o__Microascales;f__Microascaceae;g__Petriella;s__Petriella_sp_Vega423	0	0	0	0
k__Fungi;p__Ascomycota;c__Sordariomycetes;o__Microascales;f__Microascaceae;g__Pseudallescheria;s__Pseudallescheria_boydii	0	0	0	0
k__Fungi;p__Ascomycota;c__Sordariomycetes;o__Microascales;f__Microascaceae;g__Pseudallescheria;s__Pseudallescheria_sp_INBio2922I	0	0	0	0
k__Fungi;p__Ascomycota;c__Sordariomycetes;o__Microascales;f__Microascaceae;g__Scedosporium;s__Scedosporium_aurantiacum	0	0	0	0
k__Fungi;p__Ascomycota;c__Sordariomycetes;o__Sordariales;f__Chaetomiaceae;g__Chaetomium;s__Chaetomium_sp_15004	0	0	0	0
k__Fungi;p__Ascomycota;c__Sordariomycetes;o__Sordariales;f__Lasiosphaeriaceae;g__Podospora;s__Podospora_communis	0	0	0	0
k__Fungi;p__Ascomycota;c__Sordariomycetes;o__Sordariales;f__Lasiosphaeriaceae;g__Zopfiella;s__Zopfiella_sp_TMS_2011	0	0	0	0
k__Fungi;p__Ascomycota;c__Sordariomycetes;o__Sordariales;f__Lasiosphaeriaceae;g__Zygopleurage;s__Zygopleurage_zygospora	0	0	0	0
k__Fungi;p__Ascomycota;c__Sordariomycetes;o__unidentified;f__unidentified;g__unidentified;s__sordariomycete_sp_Vega666	0	0	0	0
k__Fungi;p__Basidiomycota;c__Agaricomycetes;o__Agaricales;f__Coprinaceae;g__Coprinus;s__Coprinus_cordisporus	0	0	0	0
k__Fungi;p__Basidiomycota;c__Agaricomycetes;o__Agaricales;f__Psathyrellaceae;g__Coprinellus;s__Coprinellus_sp_Daams_72_68a	0	0	0	0
k__Fungi;p__Basidiomycota;c__Cystobasidiomycetes;o__Cystobasidiales;f__Cystobasidiaceae;g__Occultifur;s__Occultifur_aff_externus_IMUFRJ_52018	0	0	0	0
k__Fungi;p__Chytridiomycota;c__Chytridiomycetes;o__Spizellomycetales;f__Spizellomycetaceae;g__Gaertneriomyces;s__Gaertneriomyces_semiglobifer	0	0	0	0
k__Fungi;p__unidentified;c__unidentified;o__unidentified;f__unidentified;g__unidentified;s__unculturedDikarya	0	0	0	0
k__Fungi;p__unidentified;c__unidentified;o__unidentified;f__unidentified;g__unidentified;s__unculturedcompost_fungus	0.151976	0.162338	0.131092	0.147348
k__Fungi;p__unidentified;c__unidentified;o__unidentified;f__unidentified;g__unidentified;s__unculturedfungus	0.151976	0.162338	0.131092	0.147348
k__Fungi;p__unidentified;c__unidentified;o__unidentified;f__unidentified;g__unidentified;s__unculturedsoil_fungus	8.81459	8.11688	8.86637	8.86637
k__Fungi;p__unidentified;c__unidentified;o__unidentified;f__unidentified;g__unidentified;s__unculturedzygomycete	0	0	0	0

## Sheet: Table B
Table B. Abundance of fungal OTUs in the IH compost on the 2nd day of composting	Percentage of total OTU, %
	mixed sample	replicates
Taxon	IH, 2 day	IH, 2a	IH, 2b	IH, 2c
k__Fungi;p__Ascomycota;c__Dothideomycetes;o__Pleosporales;f__Incertae_sedis;g__Pyrenochaeta;s__Pyrenochaeta_sp_GMG_PPb7	0	0	0	0
k__Fungi;p__Ascomycota;c__Dothideomycetes;o__Pleosporales;f__unidentified;g__unidentified;s__Pleosporales_sp_ICMP_17119	0	0	0	0
k__Fungi;p__Ascomycota;c__Eurotiomycetes;o__Eurotiales;f__Trichocomaceae;g__Penicillium;s__Penicillium_commune	0	0	0	0
k__Fungi;p__Ascomycota;c__Eurotiomycetes;o__Eurotiales;f__Trichocomaceae;g__Penicillium;s__Penicillium_roqueforti	0	0	0	0
k__Fungi;p__Ascomycota;c__Eurotiomycetes;o__Eurotiales;f__Trichocomaceae;g__Penicillium;s__Penicillium_sp_269B	0	0	0	0
k__Fungi;p__Ascomycota;c__Orbiliomycetes;o__Orbiliales;f__Orbiliaceae;g__Arthrobotrys;s__Arthrobotrys_musiformis	0	0	0	0
k__Fungi;p__Ascomycota;c__Orbiliomycetes;o__Orbiliales;f__Orbiliaceae;g__Arthrobotrys;s__Arthrobotrys_thaumasia	0	0	0	0
k__Fungi;p__Ascomycota;c__Saccharomycetes;o__Saccharomycetales;f__Dipodascaceae;g__Dipodascus;s__Dipodascus_australiensis	7.80109	8.09061	6.94693	7.91766
k__Fungi;p__Ascomycota;c__Saccharomycetes;o__Saccharomycetales;f__Dipodascaceae;g__Galactomyces;s__Galactomyces_geotrichum	71.3504	70.9457	72.9019	71.3366
k__Fungi;p__Ascomycota;c__Saccharomycetes;o__Saccharomycetales;f__Dipodascaceae;g__Geotrichum;s__Geotrichum_sp_olrim943	0.593066	0.487013	0.491159	0.633312
k__Fungi;p__Ascomycota;c__Saccharomycetes;o__Saccharomycetales;f__Incertae_sedis;g__Candida;s__Candida_friedrichii	0	0	0	0
k__Fungi;p__Ascomycota;c__Saccharomycetes;o__Saccharomycetales;f__Incertae_sedis;g__Candida;s__Candida_membranifaciens	0	0	0	0
k__Fungi;p__Ascomycota;c__Saccharomycetes;o__Saccharomycetales;f__Incertae_sedis;g__Candida;s__Candida_sake	3.10219	3.19253	3.22989	3.03951
k__Fungi;p__Ascomycota;c__Saccharomycetes;o__Saccharomycetales;f__Incertae_sedis;g__Candida;s__Candida_sp_CBS_9453	0	0	0	0
k__Fungi;p__Ascomycota;c__Saccharomycetes;o__Saccharomycetales;f__Incertae_sedis;g__Candida;s__Candida_sp_MY9_2	0	0	0	0
k__Fungi;p__Ascomycota;c__Saccharomycetes;o__Saccharomycetales;f__Metschnikowiaceae;g__Clavispora;s__Clavispora_lusitaniae	0	0	0	0
k__Fungi;p__Ascomycota;c__Saccharomycetes;o__Saccharomycetales;f__Metschnikowiaceae;g__Metschnikowia;s__Metschnikowia_aff_fructicola_HA_1651	0	0	0	0
k__Fungi;p__Ascomycota;c__Saccharomycetes;o__Saccharomycetales;f__Metschnikowiaceae;g__Metschnikowia;s__Metschnikowia_chrysoperlae	0	0	0	0
k__Fungi;p__Ascomycota;c__Saccharomycetes;o__Saccharomycetales;f__Metschnikowiaceae;g__Metschnikowia;s__Metschnikowia_pulcherrima	0	0	0	0
k__Fungi;p__Ascomycota;c__Saccharomycetes;o__Saccharomycetales;f__Pichiaceae;g__Pichia;s__Pichia_fermentans	0.0456204	0.0404531	0.0420168	0.0475059
k__Fungi;p__Ascomycota;c__Saccharomycetes;o__Saccharomycetales;f__Pichiaceae;g__Pichia;s__Pichia_fluxuum	0	0	0	0
k__Fungi;p__Ascomycota;c__Saccharomycetes;o__Saccharomycetales;f__Pichiaceae;g__Pichia;s__Pichia_guilliermondii	0	0	0	0
k__Fungi;p__Ascomycota;c__Saccharomycetes;o__Saccharomycetales;f__Pichiaceae;g__Pichia;s__Pichia_sp_FTJZZJ10	0	0	0	0
k__Fungi;p__Ascomycota;c__Saccharomycetes;o__unidentified;f__unidentified;g__unidentified;s__Saccharomycetes_sp_5B12	0	0	0	0
k__Fungi;p__Ascomycota;c__Saccharomycetes;o__unidentified;f__unidentified;g__unidentified;s__saccharomycete_sp_P20	0	0	0	0
k__Fungi;p__Ascomycota;c__Sordariomycetes;o__Hypocreales;f__Bionectriaceae;g__Bionectria;s__Bionectria_ochroleuca	0	0	0	0
k__Fungi;p__Ascomycota;c__Sordariomycetes;o__Hypocreales;f__Hypocreaceae;g__unidentified;s__unculturedTrichoderma	0	0	0	0
k__Fungi;p__Ascomycota;c__Sordariomycetes;o__Hypocreales;f__Incertae_sedis;g__Stachybotrys;s__Stachybotrys_chlorohalonata	0	0	0	0
k__Fungi;p__Ascomycota;c__Sordariomycetes;o__Hypocreales;f__Nectriaceae;g__Fusarium;s__Fusarium_sp_08023	0	0	0	0
k__Fungi;p__Ascomycota;c__Sordariomycetes;o__Hypocreales;f__Nectriaceae;g__Fusarium;s__Fusarium_sp_4_TMS_2011	0.0456204	0.0404531	0.0420168	0.0475059
k__Fungi;p__Ascomycota;c__Sordariomycetes;o__Hypocreales;f__Nectriaceae;g__Fusarium;s__Fusarium_sp_GX1_5B	0	0	0	0
k__Fungi;p__Ascomycota;c__Sordariomycetes;o__Hypocreales;f__Nectriaceae;g__Fusarium;s__Fusarium_sp_REF203	0	0	0	0
k__Fungi;p__Ascomycota;c__Sordariomycetes;o__Hypocreales;f__Nectriaceae;g__Fusarium;s__Fusarium_sp_SS_R3	0	0	0	0
k__Fungi;p__Ascomycota;c__Sordariomycetes;o__Hypocreales;f__Nectriaceae;g__Haematonectria;s__Fusarium_solani	0	0	0	0
k__Fungi;p__Ascomycota;c__Sordariomycetes;o__Hypocreales;f__Nectriaceae;g__Nectria;s__Nectria_ventricosa	0	0	0	0
k__Fungi;p__Ascomycota;c__Sordariomycetes;o__Microascales;f__Microascaceae;g__Graphium;s__Graphium_sp_HSAUP051711	0	0	0	0
k__Fungi;p__Ascomycota;c__Sordariomycetes;o__Microascales;f__Microascaceae;g__Petriella;s__Petriella_sp_Vega423	0	0	0	0
k__Fungi;p__Ascomycota;c__Sordariomycetes;o__Microascales;f__Microascaceae;g__Pseudallescheria;s__Pseudallescheria_boydii	0	0	0	0
k__Fungi;p__Ascomycota;c__Sordariomycetes;o__Microascales;f__Microascaceae;g__Pseudallescheria;s__Pseudallescheria_sp_INBio2922I	0	0	0	0
k__Fungi;p__Ascomycota;c__Sordariomycetes;o__Microascales;f__Microascaceae;g__Scedosporium;s__Scedosporium_aurantiacum	0	0	0	0
k__Fungi;p__Ascomycota;c__Sordariomycetes;o__Sordariales;f__Chaetomiaceae;g__Chaetomium;s__Chaetomium_sp_15004	0	0	0	0
k__Fungi;p__Ascomycota;c__Sordariomycetes;o__Sordariales;f__Lasiosphaeriaceae;g__Podospora;s__Podospora_communis	0	0	0	0
k__Fungi;p__Ascomycota;c__Sordariomycetes;o__Sordariales;f__Lasiosphaeriaceae;g__Zopfiella;s__Zopfiella_sp_TMS_2011	0	0	0	0
k__Fungi;p__Ascomycota;c__Sordariomycetes;o__Sordariales;f__Lasiosphaeriaceae;g__Zygopleurage;s__Zygopleurage_zygospora	0	0	0	0
k__Fungi;p__Ascomycota;c__Sordariomycetes;o__unidentified;f__unidentified;g__unidentified;s__sordariomycete_sp_Vega666	0	0	0	0
k__Fungi;p__Basidiomycota;c__Agaricomycetes;o__Agaricales;f__Coprinaceae;g__Coprinus;s__Coprinus_cordisporus	0	0	0	0
k__Fungi;p__Basidiomycota;c__Agaricomycetes;o__Agaricales;f__Psathyrellaceae;g__Coprinellus;s__Coprinellus_sp_Daams_72_68a	0	0	0	0
k__Fungi;p__Basidiomycota;c__Cystobasidiomycetes;o__Cystobasidiales;f__Cystobasidiaceae;g__Occultifur;s__Occultifur_aff_externus_IMUFRJ_52018	0	0	0	0
k__Fungi;p__Chytridiomycota;c__Chytridiomycetes;o__Spizellomycetales;f__Spizellomycetaceae;g__Gaertneriomyces;s__Gaertneriomyces_semiglobifer	0	0	0	0
k__Fungi;p__unidentified;c__unidentified;o__unidentified;f__unidentified;g__unidentified;s__unculturedDikarya	0	0	0	0
k__Fungi;p__unidentified;c__unidentified;o__unidentified;f__unidentified;g__unidentified;s__unculturedcompost_fungus	0.684307	0.696643	0.638507	0.696643
k__Fungi;p__unidentified;c__unidentified;o__unidentified;f__unidentified;g__unidentified;s__unculturedfungus	0	0	0	0
k__Fungi;p__unidentified;c__unidentified;o__unidentified;f__unidentified;g__unidentified;s__unculturedsoil_fungus	16.3321	16.4661	15.6656	16.2338
k__Fungi;p__unidentified;c__unidentified;o__unidentified;f__unidentified;g__unidentified;s__unculturedzygomycete	0.0456204	0.0404531	0.0420168	0.0475059
